# Supplementary material for: LncRNA SNHG16 drives proliferation, migration, and invasion of hemangioma endothelial cell through modulation of miR‐520d‐3p/STAT3 axis
Source: Cancer Med. 2018 May 29;7(7):3311–20. doi: 10.1002/cam4.1562 (PMC6051179; doi:10.1002/cam4.1562)
Supplement: Supplementary file 1 [file CAM4-7-3311-s001.xlsx]

## Sheet: Sheet1
Supplemental Table 1 Initial profiling of miRNAs
	miRNA	fold-change
1	hsa-miR-200a-3p	0.981
2	hsa-miR-190b	1.096
3	hsa-miR-488-3p	2.461
4	hsa-miR-205-5p	2.849
5	hsa-miR-146b-5p	0.904
6	hsa-miR-302e	3.781
7	hsa-let-7a-5p	0.846
8	hsa-miR-141-3p	2.067
9	hsa-miR-196a-5p	2.718
10	hsa-miR-506-3p	1.815
11	hsa-miR-505-3p	1.067
12	hsa-miR-424-5p	1.978
13	hsa-miR-106a-5p	2.816
14	hsa-miR-20b-5p	4.016
15	hsa-miR-98-5p	2.894
16	hsa-miR-421	2.846
17	hsa-miR-23c	1.284
18	hsa-miR-23b-3p	2.946
19	hsa-let-7d-5p	0.827
20	hsa-let-7f-5p	1.097
21	hsa-miR-31-5p	3.018
22	hsa-let-7i-5p	1.925
23	hsa-miR-16-5p	2.715
24	hsa-miR-15a-5p	2.064
25	hsa-miR-4500	0.816
26	hsa-miR-17-5p	2.084
27	hsa-miR-20a-5p	1.864
28	hsa-miR-544a	0.928
29	hsa-miR-485-5p	1.086
30	hsa-miR-190a-5p	1.948
31	hsa-miR-140-5p	3.064
32	hsa-miR-132-3p	4.046
33	hsa-miR-212-3p	4.058
34	hsa-miR-195-5p	2.846
35	hsa-miR-497-5p	3.816
36	hsa-miR-23a-3p	1.086
37	hsa-let-7e-5p	0.956
38	hsa-miR-520e	1.035
39	hsa-miR-520a-3p	2.894
40	hsa-miR-520b	2.867
41	hsa-miR-520c-3p	0.816
42	hsa-miR-519d-3p	0.718
43	hsa-miR-520d-3p	7.032
44	hsa-miR-372-3p	1.095
45	hsa-miR-373-3p	1.959
46	hsa-miR-216a-5p	2.864
47	hsa-miR-128-3p	3.058
48	hsa-miR-124-3p	2.499
49	hsa-let-7c-5p	1.094
50	hsa-let-7b-5p	0.975
51	hsa-let-7g-5p	0.718
52	hsa-miR-15b-5p	0.946
53	hsa-miR-302d-3p	1.094
54	hsa-miR-302a-3p	2.864
55	hsa-miR-302c-3p	2.971
56	hsa-miR-302b-3p	4.067
57	hsa-miR-4458	4.018
58	hsa-miR-146a-5p	2.816
59	hsa-miR-196b-5p	0.834
60	hsa-miR-93-5p	0.797
61	hsa-miR-106b-5p	1.097
62	hsa-miR-182-5p	1.899
63	hsa-miR-183-5p	2.826
64	hsa-miR-490-3p	4.384
