# Supplementary material for: LncRNA SNHG16 drives proliferation, migration, and invasion of hemangioma endothelial cell through modulation of miR‐520d‐3p/STAT3 axis
Source: Cancer Med. 2018 May 29;7(7):3311–20. doi: 10.1002/cam4.1562 (PMC6051179; doi:10.1002/cam4.1562)
Supplement: Supplementary file 2 [file CAM4-7-3311-s002.xlsx]

## Sheet: Sheet1
	empty vector	pmirGLO-SNHG16-WT	pmirGLO-SNHG16-MUT
	17653	7014	16393
firefly	17772	7156	15443
	17655	6665	16518
	15653	6814	14380
	16772	6656	15690
	16655	6165	15006
average	16360	6545	15025.3
	empty vector	pmirGLO-vector-WT	pmirGLO-vector-MUT
luciferase intensity	16360	6545	15025.3
standard error	502.201	276.334	534.98
	empty vector		pmirGLO-STAT3-WT		pmirGLO-STAT3-MUT
	16455	17393	7814	10258	16065	15845
firefly	18256	16443	8656	10684	15789	16895
	17934	17518	6857	11063	17045	17904
	16873	16393	6504	9974	16689	16536
	15923	15443	7656	10630	15834	15634
	16096	15518	6782	10348	16377	16958
average	16297.3	15784.7	6980.67	10317.3	16300	16376
luciferase intensity	16297.3	15784.7	6980.67	10317.3	16300	16376
standard error	413.139	431.245	490.834	268.687	353.273	552.234
